# Supplementary material for: Angiotensin II Type 1 Receptor Expression and Anti-AT1R Antibodies in Heart Transplantation: A Systematic Review of Distinct but Related Non-HLA Immune Pathways
Source: J Clin Med. 2026 Jul 10;15(14):5419. doi: 10.3390/jcm15145419 (PMC13410379; doi:10.3390/jcm15145419)
Supplement: Supplementary file 1 [file jcm-15-05419-s001.zip]

Archive with 1 entries (1 files):
- jcm-4379629-supplementary.pdf
